# Supplementary material for: Multi-Omic Approach to Identify Phenotypic Modifiers Underlying Cerebral Demyelination in X-Linked Adrenoleukodystrophy
Source: Front Cell Dev Biol. 2020 Jun 25;8:520. doi: 10.3389/fcell.2020.00520 (PMC7330173; doi:10.3389/fcell.2020.00520)
Supplement: Supplementary file 1 [file Table_1.XLSX]

## Sheet: Table S3
SNV/Indel GATK HaplotypeCaller
Family	DominantDamaging	RecessiveDamaging	DominantProtective	RecessiveProtective
1	674396	360603	680687	357162
2	564338	313925	567656	319393
3	635891	368967	637221	351380
4	593908	338891	590029	333932
5	625216	353299	615482	377383
6	611426	351578	615490	354901
SNV/Indel DeepVariant
Family	DominantDamaging	RecessiveDamaging	DominantProtective	RecessiveProtective
1	650302	340136	658502	337209
2	554904	307782	556508	311079
3	615499	352228	619445	336263
4	579918	326661	575246	322823
5	601289	333460	591759	356589
6	595684	337277	598467	342447
SV - smoove
Family	DominantDamaging	RecessiveDamaging	DominantProtective	RecessiveProtective
1	1472	393	1768	426
2	1437	357	1536	394
3	1666	426	1549	402
4	1538	355	1555	401
5	1640	398	1488	439
6	1554	431	1541	413
MEI - MELT
Family	DominantDamaging	RecessiveDamaging	DominantProtective	RecessiveProtective
1	415	97	453	109
2	415	78	352	109
3	389	108	437	85
4	379	94	388	88
5	395	104	402	91
6	352	106	406	110

## Sheet: Table S4
SNVs/Indels - GATK HaplotypeCaller
IntersectCount	DominantDamaging	RecessiveDamaging	DominantProtective	RecessiveProtective
1	2331100	1274349	2324495	1293366
2	535190	314547	529605	315957
3	88339	54541	91780	49146
4	9186	4693	11254	5042
5	388	285	502	253
6	0	1	0	1
SNVs/Indels - DeepVariant
IntersectCount	DominantDamaging	RecessiveDamaging	DominantProtective	RecessiveProtective
1	2268666	1219222	2261956	1235917
2	517710	300735	512574	303374
3	85288	52390	88798	47571
4	8928	4574	10990	4953
5	388	276	495	244
6	0	2	0	1
SVs - smoove
IntersectCount	DominantDamaging	RecessiveDamaging	DominantProtective	RecessiveProtective
1	4998	1404	5063	1520
2	1569	359	1556	373
3	326	74	343	61
4	34	5	50	8
5	7	0	3	0
6	0	0	0	0
MEIs - MELT
IntersectCount	DominantDamaging	RecessiveDamaging	DominantProtective	RecessiveProtective
1	1368	356	1314	384
2	317	81	343	73
3	56	16	85	16
4	9	1	9	1
5	0	0	0	0
6	0	0	0	0

## Sheet: Table S5
	Sample	Phenotype	mtDNA Coverage	Per base depth	Best predicted haplogroup(s)	N. of homoplasmic variants	N. of heteroplasmic variants HF>=0.8	N. of heteroplasmic variants HF<0.8	N. of variants	N. of prioritized variants
Family
1	CALD_1	CALD	100	1323.38	T2b4a1	0	26	52	129	57
1	non-CALD1	non-CALD	100	2459.88	T2b4a1	1	25	155	232	154
2	CALD_2	CALD	100	4225.94	T2b4i	1	20	391	462	388
2	non-CALD2	non-CALD	99.994	4639.75	T2b4i	3	18	476	547	471
3	CALD_3	CALD	100	3571.01	H6a1a3	0	9	307	366	305
3	non_CALD_3	non-CALD	100	2572.51	H6a1a3	0	9	119	178	112
4	CALD_4	CALD	100	3169.48	T1a2	1	24	260	338	265
4	non-CALD_4	non-CALD	100	3700.37	T2b	0	25	335	415	336
5	CALD_5	CALD	100	3961.72	U6a1a1	0	15	217	282	223
5	non-CALD_5	non-CALD	100	2172.66	U6a1a1	0	15	149	214	154
6	CALD_6	CALD	100	3962.18	T1a7	5	19	225	302	232
6	non-CALD_6	non-CALD	100	3481.88	T1a7	0	24	242	319	244

## Sheet: Table S6
	CALD Heterozygous			CALD Homozygous
AMN Allowed Variant	All	eQTL	HIGH/MED impact	All	eQTL	HIGH/MED impact
0	48	2	1	4	0	0
1	808	16	1	155	2	2
2	4607	543	14	785	184	4
3	8058	915	33	4344	476	16
4	10320	866	52	14474	679	67
5	8081	906	23	47373	2342	192
6	2456	132	11	348405	5047	1703
Any	34378	3380	135	415540	8730	1984

## Sheet: Table S10
Family 1	CALD_1:								non-CALD_1:
	name	taxID	taxRank	genomeSize	numReads	numUniqueReads	abundance		name	taxID	taxRank	genomeSize	numReads	numUniqueReads	abundance
	Acinetobacter baumannii	470	species	11595472	61	1	1.44e-15		Spirochaeta thermophila	154	species	2516433	1	1	0
	Desulfococcus multivorans	897	species	4455399	4	4	0		Pseudomonas mendocina	300	species	5293211	1	0	0
	Rhodopseudomonas palustris	1076	species	5408501	1	0	0		Pseudomonas putida	303	species	6888188	1	0	0
	Kytococcus sedentarius	1276	species	2785024	1	1	0		Pseudomonas stutzeri	316	species	7755802	1	1	0
	Geobacillus kaustophilus	1462	species	3592666	1	1	0		Pseudomonas syringae	317	species	6129101	3	0	0
	Streptosporangium roseum	2001	species	10369518	1	1	0		Acinetobacter baumannii	470	species	11595472	54	1	4.2e-20
	Homo sapiens	9606	species	3238442024	23764998	19069708	0.257471		Clostridium tetani	1513	species	2869591	1	1	0
	Bovine viral diarrhea virus 1	11099	species	12573	4	0	0		Homo sapiens	9606	species	3238442024	22913734	18478984	0.543077
	synthetic construct	32630	species	26537524	185447	38160	0.226018		Bovine viral diarrhea virus 1	11099	species	12573	4	0	0
	Caldicellulosiruptor kristjanssonii	52765	species	2802443	1	0	0		synthetic construct	32630	species	26537524	183365	29880	0.456923
	Caldicellulosiruptor lactoaceticus	52766	species	2674809	1	0	0		Candidatus Paracaedibacter acanthamoebae	91604	species	2485110	1	1	0
	Psychroflexus torquis	57029	species	4321832	1	0	0		Pannonibacter phragmitetus	121719	species	5669701	3	3	0
	Pestivirus Giraffe-1	155905	species	12602	4	0	0		Pestivirus Giraffe-1	155905	species	12602	4	0	0
	Novosphingobium resinovorum	158500	species	6918128	1	1	0		Human endogenous retrovirus K113	166122	leaf	9472	81	0	3.7e-11
	Human endogenous retrovirus K113	166122	leaf	9472	127	0	0.516512		Choristoneura occidentalis granulovirus	364745	species	104710	11	11	0
	Alicycliphilus denitrificans	179636	species	4953232	1	0	0		Thioalkalivibrio sulfidiphilus	1033854	species	3464554	1	0	0
	Rhodoferax ferrireducens	192843	species	4969784	1	0	0		Pyrococcus sp. NCB100	1609559	species	1977126	1	1	0
	Chelativorans sp. BNC1	266779	species	4935185	1	0	0
	Choristoneura occidentalis granulovirus	364745	species	104710	2	2	0
	Streptomyces bingchenggensis	379067	species	11936683	1	1	0
	Alteromonas australica	589873	species	8766305	2	0	0
	Granulicella mallensis	940614	species	6237577	1	0	0
Family 2	CALD_2:								non-CALD_2:
	name	taxID	taxRank	genomeSize	numReads	numUniqueReads	abundance		name	taxID	taxRank	genomeSize	numReads	numUniqueReads	abundance
	Myxococcus fulvus	33	species	10026214	1	0	0		Thermus thermophilus	274	species	2214494	1	1	0
	Myxococcus xanthus	34	species	9139763	1	0	0		Pseudomonas fluorescens	294	species	14826544	2	1	0
	Pseudomonas fluorescens	294	species	14826544	2	1	0		Pseudomonas syringae	317	species	6129101	1	1	0
	Ralstonia pickettii	329	species	6378979	1	1	0		Acinetobacter baumannii	470	species	11595472	77	2	1.08e-15
	Acinetobacter baumannii	470	species	11595472	166	1	8.77e-16		Desulfococcus multivorans	897	species	4455399	4	4	0
	Homo sapiens	9606	species	3238442024	32820948	26044292	0.323521		Bacillus thuringiensis	1428	species	10269592	1	1	0
	Bovine viral diarrhea virus 1	11099	species	12573	5	0	0		Streptosporangium roseum	2001	species	10369518	1	1	0
	synthetic construct	32630	species	26537524	253504	45551	0.300694		Homo sapiens	9606	species	3238442024	42879561	34900536	0.302553
	Variovorax paradoxus	34073	species	6817856	1	0	0		Bovine viral diarrhea virus 1	11099	species	12573	16	0	0
	Pestivirus Giraffe-1	155905	species	12602	5	0	0		synthetic construct	32630	species	26537524	247558	54585	0.184406
	Novosphingobium resinovorum	158500	species	6918128	3	3	0		Variovorax paradoxus	34073	species	6817856	1	0	0
	Human endogenous retrovirus K113	166122	leaf	9472	137	0	0.375785		Meiothermus silvanus	52022	species	3721669	1	1	0
	Pseudomonas trivialis	200450	species	6452803	1	0	0		Pseudomonas plecoglossicida	70775	species	6233254	1	0	0
	Choristoneura occidentalis granulovirus	364745	species	104710	6	6	0		Pannonibacter phragmitetus	121719	species	5669701	6	6	0
	Alteromonas australica	589873	species	8766305	2	1	0		Pestivirus Giraffe-1	155905	species	12602	16	0	0
	Rhodococcus sp. WMMA185	679318	species	4444448	1	0	0		Novosphingobium resinovorum	158500	species	6918128	7	7	0
	Haematospirillum jordaniae	1549855	species	2467625	3	3	0		Human endogenous retrovirus K113	166122	leaf	9472	220	0	0.513041
									Oceanithermus profundus	187137	species	2439291	8	8	0
									Pseudomonas trivialis	200450	species	6452803	1	0	0
									Sulfurovum lithotrophicum	206403	species	2217891	1	0	0
									Stenotrophomonas rhizophila	216778	species	4198652	1	1	0
									Dyella japonica	231455	species	4831185	1	1	0
									Choristoneura occidentalis granulovirus	364745	species	104710	14	14	0
									Sulfurovum sp. NBC37-1	387093	species	2562277	1	0	0
									Delftia sp. Cs1-4	742013	species	6685842	5	5	0
									Human papillomavirus type 109	915426	leaf	7346	5	5	0
									Corynebacterium uterequi	1072256	species	2419437	1	1	0
									Azospirillum humicireducens	1226968	species	3181617	1	0	0
									Myxococcus hansupus	1297742	species	9490432	1	1	0
									Sphingobium baderi	1332080	species	4583422	1	1	0
Family 3	CALD_3:								non-CALD_3:
	name	taxID	taxRank	genomeSize	numReads	numUniqueReads	abundance		name	taxID	taxRank	genomeSize	numReads	numUniqueReads	abundance
	Myxococcus fulvus	33	species	10026214	1	1	0		Pseudomonas mendocina	300	species	5293211	4	0	0
	Burkholderia cepacia	292	species	13365495	1	0	0		Pseudomonas putida	303	species	6888188	4	0	0
	Acinetobacter baumannii	470	species	11595472	118	1	7.67e-20		Acinetobacter baumannii	470	species	11595472	52	0	1.33e-15
	Homo sapiens	9606	species	3238442024	32461937	26383773	0.215981		Cellulomonas flavigena	1711	species	4123179	1	1	0
	Bovine viral diarrhea virus 1	11099	species	12573	17	0	0		Streptomyces scabiei	1930	species	10148695	1	1	0
	Fujinami sarcoma virus	11885	species	4788	5	4	0		Homo sapiens	9606	species	3238442024	22131041	17565619	0.298852
	Burkholderia mallei	13373	species	18282343	1	0	0		Bovine viral diarrhea virus 1	11099	species	12573	10	0	0
	Burkholderia pseudomallei	28450	species	11222453	1	0	0		synthetic construct	32630	species	26537524	153565	34698	0.251367
	synthetic construct	32630	species	26537524	196143	42641	0.148911		Sinorhizobium medicae	110321	species	6817576	3	0	0
	Variovorax paradoxus	34073	species	6817856	1	1	0		Pannonibacter phragmitetus	121719	species	5669701	3	0	0
	Bacillus pseudofirmus	79885	species	4249248	1	1	0		Pestivirus Giraffe-1	155905	species	12602	10	0	0
	Burkholderia cenocepacia	95486	species	15410767	1	0	0		Novosphingobium resinovorum	158500	species	6918128	4	2	0
	Methylobacterium nodulans	114616	species	8839022	1	0	0		Human endogenous retrovirus K113	166122	leaf	9472	121	1	0.449781
	Pestivirus Giraffe-1	155905	species	12602	17	0	0		Choristoneura occidentalis granulovirus	364745	species	104710	4	4	0
	Novosphingobium resinovorum	158500	species	6918128	1	1	0		Alteromonas australica	589873	species	8766305	8	0	0
	Paenibacillus borealis	160799	species	8156808	5	5	0		Pseudonocardia sp. EC080619-01	1096856	species	7205934	1	0	0
	Human endogenous retrovirus K113	166122	leaf	9472	228	0	0.635108		Pseudonocardia sp. EC080625-04	1096868	species	6554452	1	0	0
	Corallococcus coralloides	184914	species	10080619	1	1	0		Pseudonocardia sp. EC080610-09	1688404	species	7131853	1	0	0
	Choristoneura occidentalis granulovirus	364745	species	104710	5	5	0		Hydrogenophaga sp. RAC07	1842537	species	4674684	1	1	0
	Bdellovibrio exovorus	453816	species	2657893	1	1	0
	Alteromonas australica	589873	species	8766305	3	1	0
	Brucella vulpis	981386	species	3238137	4	0	0
	Corynebacterium uterequi	1072256	species	2419437	1	1	0
	Myxococcus hansupus	1297742	species	9490432	3	3	0
	Paenibacillus sp. FSL P4-0081	1536769	species	8423054	1	0	0
	Paenibacillus sp. FSL R5-0912	1536771	species	7718525	1	0	0
	Haematospirillum jordaniae	1549855	species	2467625	1	1	0
Family 4	CALD_4:								non-CALD_4:
	name	taxID	taxRank	genomeSize	numReads	numUniqueReads	abundance		name	taxID	taxRank	genomeSize	numReads	numUniqueReads	abundance
	Mesorhizobium loti	381	species	7539018	1	1	0		Acinetobacter baumannii	470	species	11595472	89	1	7.61e-14
	Acinetobacter baumannii	470	species	11595472	109	3	1.76e-05		Homo sapiens	9606	species	3238442024	24335378	19575929	0.297547
	Homo sapiens	9606	species	3238442024	35965404	29277235	0.219248		Bovine viral diarrhea virus 1	11099	species	12573	8	0	0
	Bovine viral diarrhea virus 1	11099	species	12573	8	0	0		Fujinami sarcoma virus	11885	species	4788	1	1	0
	Fujinami sarcoma virus	11885	species	4788	10	10	0		synthetic construct	32630	species	26537524	189436	35274	0.238998
	synthetic construct	32630	species	26537524	279127	49376	0.164377		Vibrio scophthalmi	45658	species	9728927	1	1	0
	Amycolatopsis mediterranei	33910	species	13655759	1	1	0		Sinorhizobium medicae	110321	species	6817576	1	0	0
	Hyphomicrobium denitrificans	53399	species	3723828	1	1	0		Pannonibacter phragmitetus	121719	species	5669701	2	1	0
	Pannonibacter phragmitetus	121719	species	5669701	2	2	0		Pestivirus Giraffe-1	155905	species	12602	8	0	0
	Pestivirus Giraffe-1	155905	species	12602	8	0	0		Corynebacterium imitans	156978	species	2565321	1	1	0
	Novosphingobium resinovorum	158500	species	6918128	1	0	0		Novosphingobium resinovorum	158500	species	6918128	1	1	0
	Human endogenous retrovirus K113	166122	leaf	9472	312	0	0.616357		Collimonas fungivorans	158899	species	5393313	1	1	0
	Cupriavidus pinatubonensis	248026	species	7255290	1	0	0		Human endogenous retrovirus K113	166122	leaf	9472	179	0	0.463455
	Bacillus infantis	324767	species	4884713	1	1	0		Choristoneura occidentalis granulovirus	364745	species	104710	2	2	0
	Pseudomonas chlororaphis	587753	species	16842584	1	1	0		Oceanimonas sp. GK1	511062	species	3527244	1	1	0
	Alteromonas australica	589873	species	8766305	5	0	0		Pseudomonas chlororaphis	587753	species	16842584	1	1	0
	Dehalobacter sp. CF	1131462	species	3092048	1	0	0		Alteromonas australica	589873	species	8766305	3	0	0
	Dehalobacter sp. DCA	1147129	species	3069953	1	0	0		Tenacibaculum dicentrarchi	669041	species	2918253	1	0	0
	Haematospirillum jordaniae	1549855	species	2467625	1	1	0		Cryobacterium arcticum	670052	species	4351229	1	1	0
	Polaribacter vadi	1774273	species	3809314	1	1	0		Marinomonas posidonica	936476	species	3899940	1	0	0
									Rhodococcus sp. WB1	1033922	species	6148559	1	1	0
									Paenibacillus yonginensis	1462996	species	4985901	1	1	0
Family 5	CALD_5:								non-CALD_5:
	name	taxID	taxRank	genomeSize	numReads	numUniqueReads	abundance		name	taxID	taxRank	genomeSize	numReads	numUniqueReads	abundance
	Xanthobacter autotrophicus	280	species	5625098	1	1	0		Sorangium cellulosum	56	species	13907952	1	1	0
	Pseudomonas mendocina	300	species	5293211	1	1	0		Xanthobacter autotrophicus	280	species	5625098	1	0	0
	Burkholderia glumae	337	species	7333967	1	1	0		Pseudomonas fluorescens	294	species	14826544	1	0	0
	Acinetobacter baumannii	470	species	11595472	121	3	8.57e-14		Acinetobacter baumannii	470	species	11595472	48	1	5.82e-21
	Rhodopseudomonas palustris	1076	species	5408501	1	0	0		Klebsiella pneumoniae	573	species	15713353	1	0	0
	Clostridium scatologenes	1548	species	5749410	1	0	0		Rhodopseudomonas palustris	1076	species	5408501	2	0	0
	Lactobacillus plantarum	1590	species	8684028	1	0	0		Streptococcus intermedius	1338	species	1963517	1	0	0
	Mycobacterium smegmatis	1772	species	20962296	1	1	0		Bacillus methanolicus	1471	species	3425208	1	1	0
	Streptomyces albus	1888	species	15352626	1	0	0		Homo sapiens	9606	species	3238442024	31222580	25507481	0.628636
	Homo sapiens	9606	species	3238442024	40723737	32373811	0.293886		Bovine viral diarrhea virus 1	11099	species	12573	13	0	0
	Bovine viral diarrhea virus 1	11099	species	12573	30	0	0		synthetic construct	32630	species	26537524	215052	37896	0.371364
	synthetic construct	32630	species	26537524	325519	57515	0.276477		Variovorax paradoxus	34073	species	6817856	1	0	0
	Streptomyces avermitilis	33903	species	9119895	1	0	0		Streptococcus constellatus	76860	species	1954077	1	0	0
	Rhodospirillum centenum	34018	species	4355543	1	0	0		Pannonibacter phragmitetus	121719	species	5669701	2	2	0
	Clostridium saccharoperbutylacetonicum	36745	species	6666445	1	1	0		Pestivirus Giraffe-1	155905	species	12602	13	0	0
	Parachlamydia acanthamoebae	83552	species	3072383	1	1	0		Human endogenous retrovirus K113	166122	leaf	9472	121	0	1.68e-14
	Leclercia adecarboxylata	83655	species	4803917	1	1	0		Pseudomonas trivialis	200450	species	6452803	1	0	0
	Pelotomaculum thermopropionicum	110500	species	3025375	1	1	0		Chelativorans sp. BNC1	266779	species	4935185	2	0	0
	Pestivirus Giraffe-1	155905	species	12602	30	0	0		Choristoneura occidentalis granulovirus	364745	species	104710	2	2	0
	Human endogenous retrovirus K113	166122	leaf	9472	254	1	0.429638		Terriglobus roseus	392734	species	5227858	1	0	0
	Chelativorans sp. BNC1	266779	species	4935185	1	0	0		Alteromonas australica	589873	species	8766305	4	0	0
	Streptomyces bingchenggensis	379067	species	11936683	1	1	0		Pseudogulbenkiania sp. NH8B	748280	species	4332995	1	0	0
	Lysobacter capsici	435897	species	6391889	1	0	0		Thermococcus sp. 4557	1042877	species	2011320	1	1	0
	Alteromonas australica	589873	species	8766305	6	0	0		Deinococcus swuensis	1182571	species	3531443	1	0	0
	Lactobacillus koreensis	637971	species	3006812	1	1	0
	Streptomyces sp. SirexAA-E	862751	species	7414440	1	1	0
	Streptomyces leeuwenhoekii	1437453	species	8122491	1	1	0
Family 6	CALD_6:								non-CALD_6:
	name	taxID	taxRank	genomeSize	numReads	numUniqueReads	abundance		name	taxID	taxRank	genomeSize	numReads	numUniqueReads	abundance
	Azospirillum lipoferum	193	species	7223069	1	0	0		Pseudomonas fluorescens	294	species	14826544	5	0	0
	Pseudomonas fluorescens	294	species	14826544	1	0	0		Acinetobacter baumannii	470	species	11595472	92	5	8.24e-27
	Xanthomonas campestris	339	species	7063896	1	1	0		Fusobacterium nucleatum	851	species	2948417	1	1	0
	Acinetobacter baumannii	470	species	11595472	64	0	1.05e-17		Streptomyces albus	1888	species	15352626	1	0	0
	Rhodopseudomonas palustris	1076	species	5408501	4	0	0		Homo sapiens	9606	species	3238442024	25040220	19955496	0.401912
	Piscirickettsia salmonis	1238	species	10317144	1	1	0		Bovine viral diarrhea virus 1	11099	species	12573	4	0	0
	Homo sapiens	9606	species	3238442024	21884361	17153953	0.30277		Murine osteosarcoma virus	11830	species	3811	1	0	0
	Bovine viral diarrhea virus 1	11099	species	12573	1	0	0		Synechococcus sp. WH 7803	32051	species	2366980	1	1	0
	synthetic construct	32630	species	26537524	198989	33738	0.352119		synthetic construct	32630	species	26537524	259863	46305	0.552219
	Variovorax paradoxus	34073	species	6817856	1	0	0		Variovorax paradoxus	34073	species	6817856	5	0	0
	Streptomyces lydicus	47763	species	8750753	1	1	0		Caulobacter henricii	69395	species	3957288	1	1	0
	Pestivirus Giraffe-1	155905	species	12602	1	0	0		Haliangium ochraceum	80816	species	9446314	1	1	0
	Novosphingobium resinovorum	158500	species	6918128	1	1	0		Slackia heliotrinireducens	84110	species	3165038	1	1	0
	Human endogenous retrovirus K113	166122	leaf	9472	85	0	0.345111		Thauera sp. MZ1T	85643	species	4574586	1	1	0
	Pseudomonas trivialis	200450	species	6452803	1	0	0		Pannonibacter phragmitetus	121719	species	5669701	1	1	0
	Chelativorans sp. BNC1	266779	species	4935185	4	0	0		Pestivirus Giraffe-1	155905	species	12602	4	0	0
	Alteromonas australica	589873	species	8766305	2	0	0		Human endogenous retrovirus K113	166122	leaf	9472	144	0	0.0458685
									Pseudomonas trivialis	200450	species	6452803	5	0	0
									Choristoneura occidentalis granulovirus	364745	species	104710	13	13	0
									Alteromonas australica	589873	species	8766305	8	0	0
									Burkholderia sp. RPE67	758796	species	8685756	1	0	0
									Opitutaceae bacterium TAV5	794903	species	7417673	1	0	0
									Terriglobus saanensis	870903	species	5095226	1	1	0
									Elizabethkingia anophelis	1117645	species	7985304	1	0	0
									Halomonas huangheensis	1178482	species	4757486	2	2	0
